# Supplementary material for: Risk of Radiation-Associated Contralateral Breast Cancer in Germline Mutation Carriers: A Meta-Analysis and Systematic Review
Source: Cancers (Basel). 2026 Mar 29;18(7):1106. doi: 10.3390/cancers18071106 (PMC13072276; doi:10.3390/cancers18071106)
Supplement: Supplementary file 1 [file cancers-18-01106-s001.zip]

Archive with 2 entries (2 files):
- File S1. Data Extraction.xlsx
- File S2. Risk of Bias Asessment.xlsx
