# Supplementary material for: Risk of Radiation-Associated Contralateral Breast Cancer in Germline Mutation Carriers: A Meta-Analysis and Systematic Review
Source: Cancers (Basel). 2026 Mar 29;18(7):1106. doi: 10.3390/cancers18071106 (PMC13072276; doi:10.3390/cancers18071106)
Supplement: Supplementary file 1 [file cancers-18-01106-s001.zip › File S1. Data Extraction.xlsx]

## Sheet: Copy of Baseline
	No	Studies	Country	Design	Total	Germline Asessed	Carrier (n)				Mean Age at First PBC Diagnosis		RT Technique	RT Dose		ER Status		HER2 Status		Radiotherapy
																				10 Years Cumulative Risk of CBC				5 Years Cumulative Risk of CBC				RT Incidence of CBC (Rate Ratio)
							BRCA		CHEK2							CBC		CBC		RT		No-RT		RT		No-RT		RT		No-RT
							RT	No-RT	RT	No-RT	Mean	SD		Mean	Range	Positive	Negative	Positive	Negative	%	95%CI	%	95%CI	%	95%CI	%	95%CI	RR	95%CI	RR	95%CI
	BRCA1/2
	1	Drooger JC	Netherlands	Retrospective Cohort	691	BRCA1/2	434	252	-	-	NR	NR	3D-CRT	NR	NR	227	348	17	236	NR	NR	NR	NR	NR	NR	NR	NR	1.53	0.22–10.51	1	-
	2	Bernstein JL	USA	Case–Control	1802	BRCA1/2	109	49	-	-	NR	NR	3D-CRT	1.1	0.02–6.2	NR	NR	NR	NR	NR	NR	NR	NR	NR	NR	NR	NR	1.4	0.6–3.3	1	-
	3	Reiner AS	USA	Case–Control	2107	BRCA1/2, CHEK2, ATM	127	58	4	13	NR	NR	3D-CRT	NR	NR	NR	NR	NR	NR	16.4	8.2-32.0	10.5	3.9-28.2	10.7	7.1-16.3	8.6	4.3-17.1	4.46	2.96-6.71	3.52	1.76-7.01
	4	Barele MV	Netherlands	Prospective Cohort	3602	BRCA1/2	2297	1305	-	-	41.93	9.88	3D-CRT	NR	NR	1060	1274	124	1365	10.4	2025-12-09	6.9	5.4-8.6	6.1	5.4-8.6	4.4	3.2-5.8	1.77	1.13-2.77	1	-
	5	Pierce LJ	Australia	Retrospective Cohort	665	BRCA1/2	103	250	-	-	43	9.8	3D-CRT	NR	NR	216	449	NR	NR	31.6	30.68, 32.52	24.5	24.04, 24.96	11.4	11.07, 11.73	11.2	10.99, 11.41	NR	NR	NR	NR
	CHEK2*1100delC
	6	Broeks A (2004)	Netherlands	Retrospective Cohort	424	CHEK2	-	-	13	2	NR	NR	3D-CRT	NR	NR	NR	NR	NR	NR	NR	NR	NR	NR	NR	NR	NR	NR	2.5	0.59–10.8	1	-
	7	Mellemkjær L	USA, Demark	Case–Control	2103	CHEK2	-	-	13	4	40.8	NR	3D-CRT	1.29	0.03–4.68	338	193	NR	NR	NR	NR	NR	NR	NR	NR	NR	NR	2.6	0.8–8.7	0.7	0.1–5.4
	3	Reiner AS	USA	Case–Control	2107	BRCA1/2, CHEK2, ATM	127	58	4	13	NR	NR	3D-CRT	NR	NR	NR	NR	NR	NR	16	4.8-53.5	4.3	0.5-35.5	8.4	2.5-28.0	2.2	0.3-18.0	3	0.9-9.99	0.76	0.1-6.29
	ATM rare missense VUS
	3	Reiner AS	USA	Case–Control	2107	BRCA1/2, CHEK2, ATM	127	58	4	13	NR	NR	3D-CRT	NR	NR	NR	NR	NR	NR	16	7.0-36.5	2.2	0.5-9.0	8.4	3.7-19.1	1.1	0.3-4.5	2.98	1.31-6.80	0.38	0.09-1.55
