# Supplementary material for: Risk of Radiation-Associated Contralateral Breast Cancer in Germline Mutation Carriers: A Meta-Analysis and Systematic Review
Source: Cancers (Basel). 2026 Mar 29;18(7):1106. doi: 10.3390/cancers18071106 (PMC13072276; doi:10.3390/cancers18071106)
Supplement: Supplementary file 1 [file cancers-18-01106-s001.zip › File S2. Risk of Bias Asessment.xlsx]

## Sheet: Sheet 1
Study	D1	D2	D3	D4	D5	D6	D7	Overall
Drooger JC. et al., 2015	Low	Low	Low	Some concerns	Some concerns	Low	Low	Low
Bernstein JL. et al., 2013	Low	Low	Low	Low	Low	Low	Low	Some concerns
Reiner AS. et al., 2020	Low	Low	Low	Low	Low	Low	Low	Low
Barele MV. et al., 2015	Low	Low	Low	Low	Low	Low	Low	Low
Pierce LJ. et al 2010	Low	Low	Low	Some concerns	Low	Low	Low	Some concerns
Broeks A. et al., 2004	Low	Low	Low	Low	Some concerns	Low	Low	Some concerns
Mellemkjær L. et al., 2008	Low	Low	Low	Low	Low	Low	Low	Low
